# Supplementary material for: Lilium liangiae, a new species in the genus Lilium (Liliaceae) that reveals parallel evolution within morphology
Source: Front Plant Sci. 2024 Mar 27;15:1371237. doi: 10.3389/fpls.2024.1371237 (PMC11004424; doi:10.3389/fpls.2024.1371237)
Supplement: Supplementary file 2 [file Table_2.xlsx]

## Sheet: Table S1
Table S1 GenBank accession for published ITS used in this study
Species name	GenBank Accession
HM045446.1	Lilium dauricum
HQ692093.1	Lilium lancifolium
HQ692117.1	Lilium brownii var. viridulum
HM045427.1	Lilium cernuum
HQ456828.1	Lilium amabile
AB020458.1	Lilium longiflorum
AB020468.1	Lilium bulbiferum
HQ692084.1	Lilium pumilum
AB020454.1	Lilium leichtlinii var. maximowiczii
AB020471.1	Lilium callosum
HQ692078.1	Lilium davidii var. davidii
AB035287.1	Lilium wardii
HM045450.1	Lilium primulinum var. ochraceum
HQ692109.1	Lilium taliense
HM045428.1	Lilium bakerianum var. bakerianum
HQ687259.1	Lilium tsingtauense
AB020465.1	Lilium hansonii
AB020455.1	Lilium martagon
HM045451.1	Lilium distichum
EF042777.1	Lilium martagon
HM045452.1	Lilium martagon var. pilosiusculum
AB035286.1	Lilium mackliniae
HM045456.1	Lilium henricii var. henricii
AB020438.1	Lilium washingtonianum
AB020439.1	Lilium pardalinum
AB020420.1	Lilium superbum
AB020442.1	Lilium oxypetalum
HQ692099.1	Lilium lophophorum var. lophophorum
HQ687289.1	Lilium nanum
HQ692152.1	Lilium stewartianum
HM045459.1	Lilium fargesii
HM045457.1	Lilium matangense
HM045437.1	Lilium sealyi
HM045435.1	Lilium pardanthinum
JQ724633.1	Lilium punctulatum
HM045431.1	Lilium pardanthinum
HQ687260.1	Lilium basilissum
HM045436.1	Lilium meleagrinum
HM045433.1	Lilium apertum
HM045434.1	Lilium saluenense
HQ687293.1	Lilium nepalense
JQ724631.1	Lilium souliei
HQ687291.1	Lilium saccatum
HQ687290.1	Lilium yapingense
AM292428.1	Lilium szovitsianum
EF042778.1	Lilium candidum
HM045462.1	Lilium henryi
HQ692090.1	Lilium regale
HQ692112.1	Lilium sargentiae
HQ692064.1	Lilium duchartrei
HQ692145.1	Lilium lankongense
AF090953.1	Lilium philadelphicum
AB020432.1	Lilium philadelphicum
HM045461.1	Lilium speciosum var. gloriosoides
HM045469.1	Fritillaria cirrhosa
HM045473.1	Cardiocrinum giganteum
HM045475.1	Notholirion macrophyllum
AF088206.1	Lilium wardii

## Sheet: Table S2
Table S2 GenBank accession for published complete chloroplast genome used in this study
Species name	GenBank Accession
NC042399.1	Lilium candidum
KC968977.1	Lilium longiflorum
KY748296.1	Lilium brownii
MW890008.1	Lilium davidii
MG574829.1	Lilium bulbiferum
MF964219.1	Lilium martagon var. pilosiusculum
MK493296.1	Lilium distichum
KM103364.1	Lilium hansonii
KU230438.1	Lilium tsingtauense
KX354692.1	Lilium cernuum
MK879804.1	Lilium pensylvanicum
MW770216.1	Lilium leichtlinii var. maximowiczii
NC035589.1	Lilium lancifolium
KY940846.1	Lilium callosum
MN906760.1	Lilium pumilum
KY940845.1	Lilium amabile
KP462883.1	Lilium superbum
MH029495.1	Lilium pardalinum
MG590100.1	Lilium washingtonianum
KY940847.1	Lilium philadelphicum
KY748300.1	Lilium duchartrei
MT157220.1	Lilium lankongense
KX592156.1	Lilium fargesii
MK493300.1	Lilium nanum
MN745201.1	Lilium matangense
MN745202.1	Lilium stewartianum
MW890010.1	Lilium speciosum var. gloriosoides
MK493302.1	Lilium regale
MK493303.1	Lilium sargentiae
KY748302.1	Lilium henryi
KY748301.1	Lilium bakerianum
KY748298.1	Lilium primulinum var. ochraceum
KY009938.1	Lilium taliense
NC060548.1	Lilium farreri
NC052788.1	Lilium meleagrinum
NC039436.1	Lilium henrici
MG704135.1	Lilium pardanthinum
NC052787.1	Lilium gongshanense
MK493293.1	Lilium apertum
KY646167.1	Fritillaria cirrhosa
KX528334.1	Cardiocrinum giganteum
MH011354.1	Notholirion macrophyllum

## Sheet: Table S3
Table S3 GenBank accession number and sample code corresponding to each species in chloroplast comparative genomic analysis
Species	GenBank Accession	Sample code	Clade
Lilium gongshanense	OR353697	NG19	Nomocharis
Lilium saluenense	OR353700	NS13
Lilium liangiae	OR353690	gyd1411_1
Lilium medogense	OR353688	gyd1408
Lilium souliei	OR353693	gyd1420
Lilium paradoxum	OR353687	gyd1406
Lilium meleagrinum	OR353699	NM18
Lilium apertum	OR350450	GYD344_2
Lilium taliense	KY009938.1	-	Sinomartagon
Lilium sealyi	OR350449	GYD0445	Nomocharis
Lilium pardanthinum	OR353694	GYD2021002
Lilium yapingense	OR353695	GYD2021003
Lilium henrici	NC_039436.1	-	Lilium henrici
Lilium nepalense	OR353686	gyd1392	Nomocharis
Lilium wardii	OR353689	gyd1410	Sinomartagon
Lilium lophophorum	OR350448	GXF18899A	Lophophorum
Lilium duchartrei	KY748300.1	-	Lilium duchartrei
Lilium philadelphicum	KY940847.1	-	Pseudolirium
Lilium regale	MK493302.1	-	Leucolirion
Lilium speciosum var. gloriosoides	MW890010.1	-	Archelirion
Lilium hansonii	KM103364.1	-	Martagon
Lilium longiflorum	KC968977.1	-	Lilium
Lilium candidum	NC_042399.1	-	Liriotypus

## Sheet: Table S4
Table S4 Comparison of circumscriptions of Lilium sections between Watanabe et al. (2021) and the present study
Watanabe et al. (2021)(section)	The present study(clade)
Archelirion	-
Bakeriana	Sinomartagon Ⅰ
Ecristata	Ecristata subclade in Nomocharis
Japonica	Archelirion
Lilium	Liriotypus
Lophophora	Lophophorum
Martagon	Martagon
Philadelphica	Pseudolirium Ⅱ
Pseudomartagon	Pseudolirium Ⅰ
Regalia	Leucolirion
Sinomartagon	Sinomartagon Ⅲ
Wallichiana	Lilium
-	None-Nomocharis Lilies subclade in Nomocharis
-	Nomocharis subclade in Nomocharis
-	Nepalense subclade in Nomocharis
-	Lilium henrici
-	Lilium duchartrei
-	Sinomartagon Ⅱ
The "-" indicates that the species in this group were not involved by the other party

## Sheet: Table S5
Table S5 GenBank accession for 21 newly generated ITS of Lilium
Sample code	Species name	Accession number
NG19	L. gongshanense	OR763325
NG9	L. gongshanense	OR763324
NS13	L. saluenense	OR763328
NS14	L. saluenense	OR763329
gyd1411_1	L. liangiae	OR763315
gyd1411_2	L. liangiae	0R763316
gyd1411_3	L. liangiae	OR763317
gyd1408	L. medogense	OR763313
gyd1420	L.souliei	0R763318
gyd1406	L. paradoxum	OR763312
NM18	L. meleagrinum	OR763327
NM13	L. meleagrinum	OR763326
GYD344_2	L. apertum	OR763319
GYD344_3	L. apertum	OR763320
GYD0445	L. sealyi	OR763321
GYD2021002	L. pardanthinum	OR763322
GYD2021003	L. yapingense	OR763323
gyd1392	L. nepalense	OR763311
gyd1410	L.wardii	0R763314
gyd1384	L. nanum	0R763310
GXF18899	L. lophophorum	OR763309

## Sheet: Table S6
TableS6 characters used for parallel evolution patterns of Lilium in this study
Character	Character states
Flora appearance	A: trumpet/funnelform; B: campanulate; C: recurved; D: flat
Flora posture	A: nodding; B: horizon; C: upward facing
Leaf arrangement	A: alternative; B: whorled
Altitude gradient	A: below 2000 m; B: 2000-3500 m; C: above 3500 m

## Sheet: Table S7
Table S7 Trait states used in ancestral state reconstruction
ID	Name	Flora appearance	Flora posture	Leaf arrangement	Altitude gradient
1	Lilium liangiae	B	A	A	C
2	Lilium gongshanense	D	B	A	B
3	Lilium saluenense	D	B	A	BC
4	Lilium apertum MK493293.1	D	B	A	B
5	Lilium paradoxum	B	A	B	C
6	Lilium medogense	B	A	B	B
7	Lilium souliei	B	A	A	C
8	Lilium apertum GYD344_2	D	B	A	B
9	Lilium meleagrinum NM13	D	B	B	BC
10	Lilium pardanthinum MG704135.1	D	B	B	B
11	LiliumtalienseKY009938.1	C	A	A	B
12	Lilium primulinum var. ochraceum	C	A	A	B
13	Lilium bakerianum	A	A	A	B
14	Lilium sealyi	D	B	B	B
15	Lilium pardanthinum GYD2021002	D	B	B	B
16	Lilium yapingense	B	A	A	C
17	Lilium henrici	B	A	A	B
18	Lilium meleagrinum	D	B	B	B
19	Liliumwardii	C	A	A	A
20	Lilium lophophorum	B	A	A	C
21	Lilium matangense	B	A	A	C
22	Lilium xanthellum	C	A	A	C
23	Lilium nanum	B	A	A	C
24	Lilium fargesii	C	A	A	A
25	Lilium lankongense	C	A	A	B
26	Lilium duchartrei	C	A	A	B
27	Lilium philadelphicum	D	C	A	B
28	Lilium henryi	C	A	A	A
29	Lilium sargentiae	A	A	A	A
30	Lilium regale	A	A	A	A
31	Lilium speciosum var. gloriosoides	C	A	A	A
32	Lilium superbum	C	A	A	B
33	Lilium washingtonianum	A	A	B	A
34	Lilium pardalinum	C	A	A	A
35	Lilium hansonii	C	A	B	A
36	Lilium tsingtauense	D	C	B	A
37	Lilium distichum	C	A	B	A
38	Lilium cernuum	C	A	A	A
39	Lilium pensylvanicum	D	C	A	A
40	Lilium lancifolium	C	A	A	A
41	Lilium leichtlinii var. maximowiczii	C	A	A	A
42	Lilium amabile	C	A	A	A
43	Lilium pumilum	C	A	A	A
44	Lilium callosum	C	A	A	A
45	Lilium bulbiferum	D	C	A	A
46	Lilium martagon var. pilosiusculum	C	A	B	A
47	Lilium longiflorum	A	A	A	A
48	Lilium brownii	A	A	A	A
49	Lilium davidii	C	A	A	B
50	Lilium candidum	A	A	A	A

## Sheet: Table S8
Table S8 38 Morphological characteristics within 10 groups of the Lilium genus
Group	Germination		Bulb scale joint		Stem rooting		Stem shape		Leaves phyllotaxis		Leaves shape		Petiole		Flower shape		Perianth shape				Perianth margin		Nectaries shape					Spots			Stamen		Stigma papillose		Filament shape
	hypogeal	epigeal	absent	present	absent	present	terete	striate	whorled	alternate	linner	elliptic/lanceolate	absent	present	erect	nodding	trumpet/funnelform	campanulate	recurved	flat	entire	erose	papillose	low ridges	fimbriate	cristate/fleshy	not papillose	base	whole	none	curved upward	converging	absent	present	filamentous	swelling	glabrous	pubescent
L. liangiae	NA	NA	1	0	0	1	0	1	0	1	0	1	1	0	0	1	0	1	0	0	1	1	0	1	0	0	1	1	0	1	1	1	0	1	1	0	1	0
Lophophorum	0	1	1	0	1	0	1	0	0	1	1	1	1	0	1	1	0	1	1	0	1	0	1	0	1	1	1	1	0	0	0	1	0	1	1	0	1	0
Liriotypus	1	1	1	0	0	1	1	0	0	1	0	1	1	0	1	1	1	0	1	0	1	0	1	0	0	0	1	1	0	1	1	0	0	1	1	0	1	0
Martagon	1	0	1	1	0	1	1	0	1	0	0	1	1	0	1	1	0	0	1	0	1	0	1	0	0	0	1	1	0	0	1	0	0	1	1	0	1	0
Sinomartagon	0	1	1	0	1	1	0	1	0	1	0	1	1	1	1	1	0	0	1	1	1	0	1	0	1	1	1	1	1	0	1	0	0	1	1	0	1	0
Lilium	0	1	1	1	0	1	0	1	0	1	0	1	1	0	0	1	1	0	0	0	1	0	1	0	0	0	1	0	0	1	1	0	0	1	1	0	0	1
Pseudolirion	1	0	0	1	1	1	1	0	1	0	0	1	1	0	1	1	1	0	1	0	1	1	1	0	0	0	0	1	1	0	1	0	0	1	1	0	1	0
Leucolirion	0	1	1	0	0	1	1	0	0	1	1	1	1	0	0	1	1	0	0	0	1	0	0	0	0	0	1	0	0	1	1	0	0	1	1	0	0	1
Archelirion	1	0	1	0	0	1	1	0	0	1	0	1	0	1	1	1	1	0	1	0	1	1	1	0	0	0	1	1	1	1	1	1	0	1	1	0	1	0
Nomocharis	0	1	1	0	0	1	1	1	1	1	1	1	1	1	1	1	0	1	0	1	1	1	0	1	0	1	1	1	1	1	0	1	0	1	1	1	1	0

## Sheet: Table S9
Table S9 Characteristics of the 21 newly generated ITS for Lilium
Sample code	T(U)	C	A	G	Total
GYD0445	21.0863	27.6358	18.5304	32.7476	626
GYD2021002	21.0863	27.6358	18.5304	32.7476	626
NM18B	20.9265	27.6358	18.8498	32.5879	626
NM13B	21.0863	27.6358	18.6901	32.5879	626
GYD3443	21.7252	27.3163	18.2109	32.7476	626
NS14	21.246	27.6358	18.3706	32.7476	626
NS13B	21.0863	27.7955	18.3706	32.7476	626
GYD3442	21.246	27.6358	18.3706	32.7476	626
GYD2021003	20.7668	28.2748	18.0511	32.9073	626
gyd1420	21.4058	27.476	18.3706	32.7476	626
gyd1406	20.9265	27.9553	18.2109	32.9073	626
NG19	20.8931	27.9107	18.5008	32.6954	627
NG9	21.0526	27.7512	18.5008	32.6954	627
gyd1411_1	21.1783	27.707	18.4713	32.6433	628
gyd1411_2	21.1783	27.707	18.4713	32.6433	628
gyd1411_3	21.1783	27.707	18.4713	32.6433	628
gyd1408	22.1519	26.5823	18.038	33.2278	632
gyd1392	21.4968	26.7516	19.4268	32.3248	628
gyd1410	22.0447	26.3578	18.8498	32.7476	626
GXF18899	21.0863	27.6358	18.0511	33.2268	626
gyd1384	20.7668	27.7955	17.5719	33.8658	626
Avg.	21.2202	27.549	18.4243	32.8066	626.762

## Sheet: Table S10
TableS10 Estimates of ITS evolutionary divergence (P-distance) between different clades and individuals
	Mean distance whthin group	Nomocharis subclade	Ecristata subclade	None-Nomocharis Lilies subclade	Nepalense subclade
All Lilium	0.0584154	-	-	-	-
Nomocharis clade	0.0359274	-	-	-	-
Nomocharis subclade	0.00272207	-	-	-	-
Ecristata subclade	0.0255544	0.0396768	-	-	-
None-Nomocharis Lilies subclade	0.026055	0.0414167	0.0396289	-	-
Nepalense subclade	0.00487805	0.0456303	0.0432708	0.0397787	-
	L. liangiae gyd1411_1
L. liangiae gyd1411_1	0
L. liangiae gyd1411_2	0
L. liangiae gyd1411_3	0
L. gongshanense NG9	0.015949
L. gongshanense NG19	0.0175439
L. yapingense HQ687290.1	0.0353698
L. saluenense NS14	0.0399361
L. saluenense HM045434.1	0.0399361
L. souliei JQ724631.1	0.0400641
L. paradoxum gyd1406	0.0415335
L. saccatum HQ687291.1	0.0416
L. punctulatum JQ724633.1	0.0417335
L. pardanthinum HM045435.1	0.043131
L. meleagrinum HM045436.1	0.043131
L. nepalense HQ687293.1	0.0439739
L. apertum GYD344_3	0.0447284
L. apertum HM045433.1	0.0448
L. sealyi GYD0445	0.0463259
L. sealyi HM045437.1	0.0463259
L. basilissum HQ687260.1	0.0496795
L. medogense gyd1408	0.0511182
L. pardanthinum HM045431.1	0.0512821
L. nepalense gyd1392	0.0527157

[truncated: 5 more sheets: Table S11, Table S12, Table S13, Table S14, Table S15]
